# Supplementary material for: Early Association Factors for Depression Symptoms in Pregnancy: A Comparison between Spanish Women Spontaneously Gestation and with Assisted Reproduction Techniques
Source: J Clin Med. 2021 Nov 30;10(23):5672. doi: 10.3390/jcm10235672 (PMC8658584; doi:10.3390/jcm10235672)
Supplement: Supplementary file 1 [file jcm-10-05672-s001.zip]

Archive with 1 entries (1 files):
- jcm-1475268-supplementary.pdf
